# Supplementary material for: Rates of and factors associated with exclusive and any breastfeeding at six months in Canada: an analysis of population-based cross-sectional data
Source: BMC Pregnancy Childbirth. 2023 Jan 23;23:56. doi: 10.1186/s12884-023-05382-2 (PMC9869293; doi:10.1186/s12884-023-05382-2)
Supplement: Supplementary file 1 — Additional file 1. Adjusted prevalence ratios of any breastfeeding for at least six months, by maternal characteristics, 2017-2018 Canadian Community Health Survey * [file 12884_2023_5382_MOESM1_ESM.xlsx]

## Sheet: Sheet1
Additional File 1
Title: Adjusted prevalence ratios of any breastfeeding for at least six months, by maternal characteristics, 2017-2018 Canadian Community Health Survey *
*Legend: These data show results similar to Figure 3 but for any breastfeeding for at least six months. The forest plot displays the adjusted prevalence ratios for various demographic and behavioural factors which influence breastfeeding practices. The categories for smoking and marital status were not shown because these estimates are statistically unreliable due to a a coefficient of variation …
